# Supplementary material for: Muscle weakness after critical illness: unravelling biological mechanisms and clinical hurdles
Source: Crit Care. 2025 Jun 17;29:248. doi: 10.1186/s13054-025-05462-z (PMC12175454; doi:10.1186/s13054-025-05462-z)
Supplement: Supplementary file 2 — Additional file2 (XLSX 13 KB) [file 13054_2025_5462_MOESM2_ESM.xlsx]

## Sheet: Table S1
	Table S1. Characteristics of ICU population type (medical, surgical, or mixed) in included original human studies addressing mechanistic aspects in ICU survivors.
	First author	Date	Reference	Mechanisms	Medical ICU	Surgical ICU	Mixed	Number of patients	Follow-up duration	Comments
	Poulsen	2013	3	Muscle dysfunction, neurological dysfunction			x	31	1 year	Mainly sepsis
	Van Aerde	2020	4	Muscle dysfunction			x	693	5 years	Mainly cardiac surgery, emergency SICU, sepsis
	Van Aerde	2021	5	Muscle dysfunction			x	361	5 years	Mainly cardiac surgery, emergency SICU, sepsis
	Fleischmann-Struzek	2024	9	Muscle dysfunction, neurological dysfunction			x	330	3 years	Only sepsis
	Lulic-Kuryllo	2023	16	Muscle dysfunction, neurological dysfunction	x			28	1 year	Only COVID19, ARDS
	Engelhardt	2022	17	Muscle dysfunction, neurological dysfunction			x	83	NA	Mainly ARDS, sepsis, trauma
	Vankrunkelsven	2022	20	Muscle dysfunction			x	150	NA	Only sepsis
	Cox	2022	22	Muscle dysfunction		x		47	1 year	Only intra-abdominal sepsis
	Gardner	2019	28	Muscle dysfunction		x		173	1 year	Only sepsis
	Fetterplace	2020	32	Muscle dysfunction			x	60	NA	Mainly cardiac arrest, ARDS, trauma
	Tanaka	2022	48	Muscle dysfunction	x			103	NA	NA
	Vanhorebeek	2021	67	Neuroendocrine dysfunction			x	436	5 years	Mainly cardiac surgery, emergency SICU, sepsis
	Dos Santos	2016	82	Muscle dysfunction, regeneration, mitochondria, autophagy, ubiquitin proteasome system, inflammation			x	15	6 months	Mixed
	Morel	2022	84	Neurological dysfunction			x	351	5 years	Mixed
	Hussain	2022	85	Neurological dysfunction	x			105	6 months	Only COVID19
	Mayer	2024	87	Muscle dysfunction, mitochondria	x			120	1 year	Only COVID19
	Gornik	2010	97	Muscle dysfunction, insulin signalling	x			591	5 years	Mainly sepsis and acute coronary syndrome
	Cree	2009	98	Muscle dysfunction, insulin signalling		x		46	1 year	Only burn injury
	Glauglitz	2009	99	Muscle dysfunction, insulin signalling		x		194	3 years	Only burn injury
	Walsh	2016	106	Muscle dysfunction, regeneration, repair, mitochondria, inflammation			x	14	6 months	Mixed
	Walsh	2022	107	Muscle dysfunction, regeneration, repair, mitochondria			x	15	6 months	Mixed
	Mart	2022	108	Muscle dysfunction, mitochondria			x	14	6 months	Mixed
	Coppens	2023	116	Muscle dysfunction, epigenetics			x	818	2 years	Mainly cardiac surgery, medical respiratory failure
	Van Dyck	2022	117	Muscle dysfunction, neurological dysfunction, epigenetics, regeneration, insulin signalling, mitochondria, autophagy			x	172	NA	Mainly cardiac surgery, emergency SICU, sepsis
	Gamrin-Gripenberg	2018	121	Muscle dysfunction, anabolism			x	20	1 month	Mainly emergency SICU
	Vanhorebeek	2011	131	Muscle dysfunction, autophagy			x	60	NA	Mixed
	Griffith	2016	136	Muscle dysfunction, inflammation			x	123	3 months	Mainly cardiovascular and respiratory failure
	Wright	2017	156	Muscle dysfunction			x	308	6 months	Mixed
	Patel	2023	161	Muscle dysfunction			x	200	6 months	Mainly sepsis, respiratory failure
	Wollersheim	2019	167	Muscle dysfunction			x	50	1 year	Mainly ARDS, sepsis, trauma
	Waldauf	2021	168	Muscle dysfunction			x	150	6 months	Mainly respiratory failure, trauma
	Walsh	2015	172	Muscle dysfunction			x	240	12 months	Mixed
